# Supplementary material for: Assessing Acceptability: The Role of Understanding Participant, Neighborhood, and Community Contextual Factors in Designing a Community-Tailored Cooking Intervention
Source: Nutrients. 2024 Feb 5;16(3):463. doi: 10.3390/nu16030463 (PMC10857272; doi:10.3390/nu16030463)
Supplement: Supplementary file 1 [file nutrients-16-00463-s001.zip]

Archive with 1 entries (1 files):
- nutrients-2823285-supplementary.pdf
